# Supplementary material for: Adaptive Geometric Tessellation for 3D Reconstruction of Anisotropically Developing Cells in Multilayer Tissues from Sparse Volumetric Microscopy Images
Source: PLoS One. 2013 Aug 5;8(8):e67202. doi: 10.1371/journal.pone.0067202 (PMC3734189; doi:10.1371/journal.pone.0067202)
Supplement: File S2 — Codes and Demo. Contains a MATLAB implementation of AQVT as well as a working demo of the codes on a sample 3D confocal stack of Arabidopsis SAM. (ZIP) [file pone.0067202.s004.zip]

Archive with 30 entries (26 files):
- Demo_m_files/
- Demo_m_files/Code/
- Demo_m_files/Code/AQVT.m
- Demo_m_files/Code/cell_pts_from_lineage.m
- Demo_m_files/Code/demo_batch_script.m
- Demo_m_files/Code/dense_reconstruct.m
- Demo_m_files/Code/downsample.m
- Demo_m_files/Code/extract_2D_Boundaries.m
- Demo_m_files/Code/generate_reconstructed_cell_cloud.m
- Demo_m_files/Code/get2DBoundary.m
- Demo_m_files/Code/mahalanobis_computation_pt_cloud.m
- Demo_m_files/Code/MinVolEllipse.m
- Demo_m_files/Code/mvee_fit.m
- Demo_m_files/Code/progressbar.m
- Demo_m_files/Code/sample_points_within_surf.m
- Demo_m_files/Code/sparse_clustered_points_per_cell.m
- Demo_m_files/Code/surface_reconstruction.m
- Demo_m_files/Data/
- Demo_m_files/Data/lineage.mat
- Demo_m_files/Data/Raw Images/
- Demo_m_files/Data/Raw Images/1.tif
- Demo_m_files/Data/Raw Images/2.tif
- Demo_m_files/Data/Raw Images/3.tif
- Demo_m_files/Data/Raw Images/4.tif
- Demo_m_files/Data/Raw Images/5.tif
- Demo_m_files/Data/Raw Images/6.tif
- Demo_m_files/Data/Raw Images/7.tif
- Demo_m_files/Data/Raw Images/8.tif
- Demo_m_files/Data/sparse_2D_points.mat
- Demo_m_files/Readme.txt
