# Supplementary material for: Adaptive Geometric Tessellation for 3D Reconstruction of Anisotropically Developing Cells in Multilayer Tissues from Sparse Volumetric Microscopy Images
Source: PLoS One. 2013 Aug 5;8(8):e67202. doi: 10.1371/journal.pone.0067202 (PMC3734189; doi:10.1371/journal.pone.0067202)
Supplement: File S2 — Codes and Demo. Contains a MATLAB implementation of AQVT as well as a working demo of the codes on a sample 3D confocal stack of Arabidopsis SAM. (ZIP) [file pone.0067202.s004.zip › Demo_m_files/Code/AQVT.m]

function [cell_pts_rec] = AQVT(cloud, varargin)

%% Anirban Chakraborty, Electrical Engineering, University of California, Riverside.

cell_pts_rec = [];
%% Argument Check
if nargin ~= 3
    disp('This function takes exactly three arguments');
    return;
end;

if strcmpi(varargin{1},'points')
    cell_pts = varargin{2};
    % Estimating LQVT Parameters
    [A, c] = mvee_fit(cell_pts);
elseif strcmpi(varargin{1},'parameters')
    % Setting LQVT Parameters
    [A, c] = varargin{2};
else
    disp('The second argument is either of ''points'' or ''parameters''');
    return;
end;

%% Generating Reconstructed Cell Clouds
[cell_pts_rec] = generate_reconstructed_cell_cloud(cloud, A, c, [] , []);
return;
