# Supplementary material for: Adaptive Geometric Tessellation for 3D Reconstruction of Anisotropically Developing Cells in Multilayer Tissues from Sparse Volumetric Microscopy Images
Source: PLoS One. 2013 Aug 5;8(8):e67202. doi: 10.1371/journal.pone.0067202 (PMC3734189; doi:10.1371/journal.pone.0067202)
Supplement: File S2 — Codes and Demo. Contains a MATLAB implementation of AQVT as well as a working demo of the codes on a sample 3D confocal stack of Arabidopsis SAM. (ZIP) [file pone.0067202.s004.zip › Demo_m_files/Code/downsample.m]

function [sampled_points] = downsample(points, dimension, sampling_frequency)

%% Anirban Chakraborty, Electrical Engineering, University of California, Riverside.

points = sortrows(points, dimension);
sampled_points = points(1:sampling_frequency:end, :);

return;
