# Supplementary material for: Adaptive Geometric Tessellation for 3D Reconstruction of Anisotropically Developing Cells in Multilayer Tissues from Sparse Volumetric Microscopy Images
Source: PLoS One. 2013 Aug 5;8(8):e67202. doi: 10.1371/journal.pone.0067202 (PMC3734189; doi:10.1371/journal.pone.0067202)
Supplement: File S2 — Codes and Demo. Contains a MATLAB implementation of AQVT as well as a working demo of the codes on a sample 3D confocal stack of Arabidopsis SAM. (ZIP) [file pone.0067202.s004.zip › Demo_m_files/Code/extract_2D_Boundaries.m]

function [sam_contours] = extract_2D_Boundaries(sparse_2D_points)

%% Anirban Chakraborty, Electrical Engineering, University of California, Riverside.

sam_contours = cell(length(sparse_2D_points),1);
for i = 1:length(sparse_2D_points)
    points = [];
    for j = 1:length(sparse_2D_points{i})
        points = [points; sparse_2D_points{i}{j}];
    end;
    points = unique(points, 'rows');
    sam_contours{i} = get2DBoundary(points, 'union');
end;

return;
