# Supplementary material for: Adaptive Geometric Tessellation for 3D Reconstruction of Anisotropically Developing Cells in Multilayer Tissues from Sparse Volumetric Microscopy Images
Source: PLoS One. 2013 Aug 5;8(8):e67202. doi: 10.1371/journal.pone.0067202 (PMC3734189; doi:10.1371/journal.pone.0067202)
Supplement: File S2 — Codes and Demo. Contains a MATLAB implementation of AQVT as well as a working demo of the codes on a sample 3D confocal stack of Arabidopsis SAM. (ZIP) [file pone.0067202.s004.zip › Demo_m_files/Code/mahalanobis_computation_pt_cloud.m]

function D = mahalanobis_computation_pt_cloud(cloud, A, x)

%% Anirban Chakraborty, Electrical Engineering, University of California, Riverside.

D = Inf.*ones(size(A,1), size(cloud,1));
progressbar('Creating Mahalanobis distance map');
for c = 1:size(A,1)
    if ~isempty(x{c}) & ~isempty(A{c})
        D(c,:) = sum(((cloud - ones(length(cloud),1)*x{c}')*A{c}).*(cloud - ones(length(cloud),1)*x{c}'),2)';
        progressbar(c/size(A,1));
    end;
end;
return;
