# Supplementary material for: Adaptive Geometric Tessellation for 3D Reconstruction of Anisotropically Developing Cells in Multilayer Tissues from Sparse Volumetric Microscopy Images
Source: PLoS One. 2013 Aug 5;8(8):e67202. doi: 10.1371/journal.pone.0067202 (PMC3734189; doi:10.1371/journal.pone.0067202)
Supplement: File S2 — Codes and Demo. Contains a MATLAB implementation of AQVT as well as a working demo of the codes on a sample 3D confocal stack of Arabidopsis SAM. (ZIP) [file pone.0067202.s004.zip › Demo_m_files/Code/MinVolEllipse.m]

function [A , c] = MinVolEllipse(P, tolerance)

%% Following Nima Mostagh's implementation of Khachiyan's Algo

[d N] = size(P);

Q = zeros(d+1,N);
Q(1:d,:) = P(1:d,1:N);
Q(d+1,:) = ones(1,N);


count = 1;
err = 1;
u = (1/N) * ones(N,1); 

while err > tolerance,
    X = Q * diag(u) * Q';       
    M = diag(Q' * inv(X) * Q);  
    [maximum j] = max(M);
    step_size = (maximum - d -1)/((d+1)*(maximum-1));
    new_u = (1 - step_size)*u ;
    new_u(j) = new_u(j) + step_size;
    count = count + 1;
    err = norm(new_u - u);
    u = new_u;
end

U = diag(u);

A = (1/d) * inv(P * U * P' - (P * u)*(P*u)' );

c = P * u;
