# Supplementary material for: Adaptive Geometric Tessellation for 3D Reconstruction of Anisotropically Developing Cells in Multilayer Tissues from Sparse Volumetric Microscopy Images
Source: PLoS One. 2013 Aug 5;8(8):e67202. doi: 10.1371/journal.pone.0067202 (PMC3734189; doi:10.1371/journal.pone.0067202)
Supplement: File S2 — Codes and Demo. Contains a MATLAB implementation of AQVT as well as a working demo of the codes on a sample 3D confocal stack of Arabidopsis SAM. (ZIP) [file pone.0067202.s004.zip › Demo_m_files/Code/sample_points_within_surf.m]

function [dense_cloud_unclustered] = sample_points_within_surf(surface_points, delta_z, min_z)

%% Anirban Chakraborty, Electrical Engineering, University of California, Riverside.

dense_cloud_unclustered = [];

len_surf_pts = size(surface_points, 1);
all_xy = surface_points(:,1:2);
all_z = surface_points(:,3);

for z = 0 : -delta_z : min_z
    z_long = z.*ones(len_surf_pts,1);
    indices = find(all_z >= z_long);
    dense_cloud_unclustered = [dense_cloud_unclustered; ...
                               [all_xy(indices,:),z_long(indices)]];
end;
    
    
    
    
    
